# Supplementary material for: Co‐Design of a New Integrated Care Model With People Affected by Huntington's Disease: A Mixed Methods Study
Source: Health Expect. 2026 Feb 1;29(1):e70584. doi: 10.1111/hex.70584 (PMC12860904; doi:10.1111/hex.70584)
Supplement: Supplementary file 3 — Appendix 1 Supporting information 20260121. [file HEX-29-e70584-s002.xlsx]

## Sheet: Outcomes sub-group comparison
P rank	Outcomes list	Outcomes	P average importance	P count		U rank	Outcomes list	Outcomes	U average	U count
1	Access to expert HD team	Outcome 6	6	11		1	Access to expert HD team	Outcome 6	4.27273	11
2	Access to care	Outcome 5	10.0909	11		2	Access to care	Outcome 5	8.88889	9
3	Knowing who to contact	Outcome 10	11.7273	11		3	Knowing who to contact	Outcome 10	10.4615	13
4	Single point of contact	Outcome 9	11.8182	11		4	Single point of contact	Outcome 9	11.3	10
5	Response time	Outcome 3	12.1818	11		5	Carer’ Stress and fatigue	Outcome 19	11.5833	12
	Other 1	Outcome 56	13	1		6	Quality of life	Outcome 28	12.1667	12
6	Mental well-being	Outcome 25	15.9091	11		7	Financial support, assistance with funding requests	Outcome 11	13	10
7	Crisis episodes	Outcome 4	16.5455	11		8	Family anxiety and stress	Outcome 17	13.1538	13
8	Access to a neurologist	Outcome 7	16.6364	11		9	Person-centered and needs-based assessments (appointments and care plan are person-centered)	Outcome 22	14	12
9	Community/social engagement	Outcome 1	16.9091	11		10	Home maintenance/support with chores (shopping, housework, etc.)	Outcome 2	14.1	10
10	Carers’ needs-based assessment (including social & financial needs) and follow-up	Outcome 20	17.1818	11			Crisis episodes	Outcome 4	14.7273	11
	Quality of life	Outcome 28	17.2727	11			Response time	Outcome 3	14.8	10
	Financial support, assistance with funding requests	Outcome 11	17.3636	11			Community/social engagement	Outcome 1	15.1818	11
	Length of time referral-action	Outcome 13	17.3636	11			Personal choice	Outcome 15	15.9167	12
	Personal choice	Outcome 15	17.5455	11			Family needs	Outcome 18	16.0909	11
	Family needs	Outcome 18	18.3636	11			Access to a neurologist	Outcome 7	16.6923	13
	Carer’ Stress and fatigue	Outcome 19	18.6364	11			Possibility of self-referral	Outcome 14	16.7	10
	Home maintenance/support with chores (shopping, housework, etc.)	Outcome 2	19.8182	11			Access to counselling	Outcome 26	16.8333	12
	Person-centered and needs-based assessments (appointments and care plan are person-centered)	Outcome 22	20.6364	11			Carers involved in the care plan	Outcome 21	17.3	10
	Family anxiety and stress	Outcome 17	20.9091	11			Empowerment / self-management	Outcome 16	18.0833	12
	Carers involved in the care plan	Outcome 21	21.6364	11			Joined-up health and social care	Outcome 39	18.3333	12
	Empowerment / self-management	Outcome 16	22.0909	11			Mental well-being	Outcome 25	18.4545	11
	Level of independence maximised	Outcome 27	22.3636	11			Length of time referral-action	Outcome 13	19	10
	Patient’s Depression	Outcome 24	24	11			Continuity of care (Seeing the same professional)	Outcome 37	21.6154	13
	Safety/risk management	Outcome 29	24.5455	11			Level of independence maximised	Outcome 27	21.8182	11
	Referrals process	Outcome 12	24.6364	11			Referrals process	Outcome 12	22	10
	Access to counselling	Outcome 26	24.7273	11			Carers’ needs-based assessment (including social & financial needs) and follow-up	Outcome 20	22	10
	Possibility of self-referral	Outcome 14	25.3636	11			Patient’s Depression	Outcome 24	23	9
	Continuity of care (Seeing the same professional)	Outcome 37	25.7273	11			Access to own medical records	Outcome 8	23.7	10
	Professionals’ understanding of mental health/cognitive symptoms	Outcome 47	26.5455	11			Respite	Outcome 33	23.7273	11
	Joined-up health and social care	Outcome 39	27.1818	11			Equipment (e.g., frame, adapted chair, etc.)	Outcome 32	25.5556	9
	Respite	Outcome 33	27.9091	11			Live at home as long as possible, safely	Outcome 49	26.5455	11
	Equipment (e.g., frame, adapted chair, etc.)	Outcome 32	28.0909	11			Safety/risk management	Outcome 29	29	11
	Access to own medical records	Outcome 8	28.2727	11			Non-pharmacological treatment (gardening, musicotherapy, rehabilitation)	Outcome 30	29.9	10
	Advanced life decisions	Outcome 34	30	11			Advanced life decisions	Outcome 34	31.3	10
	Communication/collaboration between professionals	Outcome 40	30.0909	11			Professionals’ understanding of mental health/cognitive symptoms	Outcome 47	31.5	12
	Non-pharmacological treatment (gardening, musicotherapy, rehabilitation)	Outcome 30	31.9091	11			Social worker with neurology collaboration	Outcome 44	32.1818	11
	Activities of daily living (cinema, Pilates class, etc)	Outcome 31	32.0909	11			Communication/collaboration between professionals	Outcome 40	32.25	12
	Social care professional continuity (case to stay open with that professional)	Outcome 38	33.8182	11			Activities of daily living (cinema, Pilates class, etc)	Outcome 31	33.7	10
	Burden	Outcome 23	34.1818	11			Death experience	Outcome 35	33.7	10
	Live at home as long as possible, safely	Outcome 49	34.6364	11			Social worker family-centered approach (lifespan care)	Outcome 43	35	9
	HD perceived knowledge (professionals’ HD knowledge)	Outcome 46	35.1818	11			Burden	Outcome 23	35.5	10
	Local professionals/teams connected to experts (professional network)	Outcome 42	35.9091	11			Home-appointments available	Outcome 48	36.3	10
	Home-appointments available	Outcome 48	36.5455	11			Local professionals/teams connected to experts (professional network)	Outcome 42	36.6667	9
	Bereavement support	Outcome 36	37.3636	11			Social care professional continuity (case to stay open with that professional)	Outcome 38	36.7	10
	Care settings appropriate (mental and neurological care)	Outcome 50	37.7273	11			Bereavement support	Outcome 36	37.8	10
	Death experience	Outcome 35	40.2727	11			HD perceived knowledge (professionals’ HD knowledge)	Outcome 46	37.9091	11
	Rapport with professionals (trusting relationship, professionals that know you)	Outcome 45	40.3636	11			Duplication of information	Outcome 41	39.9	10
	Social worker with neurology collaboration	Outcome 44	44.9091	11			Research available	Outcome 53	40.5556	9
	Social worker family-centered approach (lifespan care)	Outcome 43	46.1818	11			Rapport with professionals (trusting relationship, professionals that know you)	Outcome 45	40.6	10
	Duplication of information	Outcome 41	47.8182	11			Distance travelled to visit a loved one in an institution	Outcome 52	43.2	10
	Distance travelled to visit a loved one in an institution	Outcome 52	49.3	10			Care settings appropriate (mental and neurological care)	Outcome 50	45.6667	9
	Distance travelled to appointments	Outcome 51	49.5	10			Public awareness	Outcome 54	46.1	10
	Other 1	Outcome 55	50.2222	9			Other 1	Outcome 55	46.4	5
	Research available	Outcome 53	52.7	10			Distance travelled to appointments	Outcome 51	47	9

## Sheet: Care aspects sub-group comparis
P rank	Care aspects list	Care aspects	P average	P count	U rank	Care aspects list	Care aspects	U average	U count
1	Care coordinator (a professional that bridges different systems and teams focused on patient and family needs)	Aspect 4	2.18182	11	1	Care coordinator (a professional that bridges different systems and teams focused on patient and family needs)	Aspect 4	3	13
2	HD hub/one-stop shop multidisciplinary care (key experts that link with other professionals, including named social worker)	Aspect 5	5.36364	11	2	HD hub/one-stop shop multidisciplinary care (key experts that link with other professionals, including named social worker)	Aspect 5	6	11
3	Mental health teams accepting HD referrals, with a clear contact to the expert team/care coordinator. Mental health teams with an HD pin member within	Aspect 17	5.72727	11	3	Appointments that are person-centered and needs-based	Aspect 9	9.58333	12
4	National Institute for Health and Care Excellence (NICE) HD guidelines: professional guidance	Aspect 25	9.27273	11	4	Mental health teams accepting HD referrals, with a clear contact to the expert team/care coordinator. Mental health teams with an HD pin member within	Aspect 17	10	13
5	Carer appointments to review carers’ needs	Aspect 10	10.8182	11	5	Social workers integrated in the HD team	Aspect 13	10.5	12
6	Appointments that are person-centered and needs-based	Aspect 9	10.9091	11	6	Community resources (identification and signposting to relevant resources)	Aspect 1	10.8889	9
7	Care settings fitting people’s needs: home-based care, day-care and long-term care for adults with complex neuro needs	Aspect 26	10.9091	11	7	Social worker with a family-centered approach (cares for the family across the lifespan)	Aspect 15	12.125	8
8	Regular appointments and follow-ups	Aspect 8	11.8182	11	8	24-hour line available for people to reach an HD expert	Aspect 6	12.25	12
9	Social workers integrated in the HD team	Aspect 13	13.8182	11	9	Community engagement/social activities connected to the HD community (professionals close to community, for example activities with children at risk)	Aspect 2	12.4545	11
10	Carers training	Aspect 11	14.0909	11	10	Carer appointments to review carers’ needs	Aspect 10	12.75	12
	Social services with clear point of contact	Aspect 14	14.2727	11		Carers training	Aspect 11	12.9	10
	Roadmap booklet/app/resource “What to expect”/"You got HD, now what?" to help people navigate living with HD. Including care and resources available, what people need to do, who does what	Aspect 3	15.0909	11		Regular appointments and follow-ups	Aspect 8	13.5556	9
	Community engagement/social activities connected to the HD community (professionals close to community, for example activities with children at risk)	Aspect 2	15.7273	11		Social services with clear point of contact	Aspect 14	13.8889	9
	Social worker with a family-centered approach (cares for the family across the lifespan)	Aspect 15	16	11		Roadmap booklet/app/resource “What to expect”/"You got HD, now what?" to help people navigate living with HD. Including care and resources available, what people need to do, who does what	Aspect 3	14	13
	Social support accessible (the case is not immediately closed, there is follow-up and the same professional is allocated when another review is needed)	Aspect 16	16.2727	11		Social support accessible (the case is not immediately closed, there is follow-up and the same professional is allocated when another review is needed)	Aspect 16	14	10
	Patient passport/QR code/key medical history accessible	Aspect 7	16.4	10		GPs appointments longer than standard to accommodate for disease complexity	Aspect 18	14.3333	12
	Community resources (identification and signposting to relevant resources)	Aspect 1	17.4545	11		GPs core group particularly trained in HD	Aspect 20	14.8182	11
	Shared funding between health and social care, promoting cross-boundaries roles	Aspect 30	18.8182	11		Carers part of the workforce including financial remuneration	Aspect 12	15.875	8
	Education of professional workforce: person-centred and multi-sectoral collaboration	Aspect 33	19.1818	11		Patient passport/QR code/key medical history accessible	Aspect 7	16.4444	9
	24-hour line available for people to reach an HD expert	Aspect 6	19.2727	11		Care settings fitting people’s needs: home-based care, day-care and long-term care for adults with complex neuro needs	Aspect 26	17.0909	11
	GPs core group particularly trained in HD	Aspect 20	19.4545	11		National Institute for Health and Care Excellence (NICE) HD guidelines: professional guidance	Aspect 25	17.7273	11
	Carers part of the workforce including financial remuneration	Aspect 12	20	11		Raise public awareness of HD	Aspect 28	17.7273	11
	GPs appointments longer than standard to accommodate for disease complexity	Aspect 18	20.0909	11		Education of professional workforce: person-centred and multi-sectoral collaboration	Aspect 33	18.9	10
	Centralized data for different providers and user & carer to be able to access patient records/care plan – shared records	Aspect 22	21.9091	11		Centralized data for different providers and user & carer to be able to access patient records/care plan – shared records	Aspect 22	19	12
	Raise public awareness of HD	Aspect 28	22.0909	11		GPs regular follow-up appointments, including a carers’ review	Aspect 19	19.2727	11
	Protocols to standardize ways of working: professional guidance (accounting for staff rotation and new members)	Aspect 24	23.0909	11		More funding to the NHS, social care and research	Aspect 29	21	11
	Good record keeping for information to flow	Aspect 21	23.9091	11		Other 1	Aspect 35	21.1429	7
	Compassionate culture	Aspect 34	23.9091	11		Other 2	Aspect 36	21.2857	7
	More funding to the NHS, social care and research	Aspect 29	25.3636	11		Protocols to standardize ways of working: professional guidance (accounting for staff rotation and new members)	Aspect 24	24.2	10
	Medical records including GP records to alert/identify people at risk/gene+/diagnosed with HD	Aspect 23	27.1818	11		Medical records including GP records to alert/identify people at risk/gene+/diagnosed with HD	Aspect 23	24.3	10
	Increased staffing ratios	Aspect 32	30.3636	11		Compassionate culture	Aspect 34	24.875	8
	GPs regular follow-up appointments, including a carers’ review	Aspect 19	30.9091	11		Research active facilities	Aspect 27	24.8889	9
	Charities funded by the government as a multi-sectoral partner in care (formalize voluntary sector role)	Aspect 31	31.3636	11		Charities funded by the government as a multi-sectoral partner in care (formalize voluntary sector role)	Aspect 31	25.6667	9
	Other 1	Aspect 35	31.75	8		Increased staffing ratios	Aspect 32	25.875	8
	Other 2	Aspect 36	36	8		Shared funding between health and social care, promoting cross-boundaries roles	Aspect 30	26.375	8
	Research active facilities	Aspect 27	38.4545	11		Good record keeping for information to flow	Aspect 21	26.6667	9

## Sheet: Summarised ranks
Care aspects list	Overall average importance	Providers ranked importance	Users ranked importance				Outcome list	Overall average importance	Providers ranked importance	Users ranked importance
Care coordinator (a professional that bridges different systems and teams focused on patient and family needs)	1	1	1				Expert HD team	1	1	1
HD hub/one-stop shop multidisciplinary care (key experts that link with other professionals, including named social worker)	2	2	2				Access to care	2	2	2
Mental health teams accepting HD referrals, with a clear contact to the expert team/care coordinator. Mental health teams with an HD pin member within	3	3	4				Who to contact	3	3	3
Appointments that are person-centered and needs-based	4	6	3				Single contact	4	4	4
Carer appointments to review carers’ needs	5	5	10				Response time	5	5
Social workers integrated in the HD team	6	9	5				QoL	6		6
Regular appointments and follow-ups	7	8					Carers' stress	7		5
National Institute for Health and Care Excellence (NICE) HD guidelines: professional guidance	8						Financial support	8		7
Carers training	9	10					Crisis episodes	9	7
Care settings fitting people’s needs: home-based care, day-care and long-term care for adults with complex neuro needs	10	7					Social interaction	10
National Institute for Health and Care Excellence (NICE) HD guidelines: professional guidance	.	4					Mental well-being		6
Community resources (identification and signposting to relevant resources)	.		6				Neurologist access		8
Social worker with a family-centered approach (cares for the family across the lifespan)	.		7				Community/social engagement	.	9
24-hour line available for people to reach an HD expert	.		8				Carers’ needs-based assessment (including social & financial needs) and follow-up	.	10
Community engagement/social activities connected to the HD community (professionals close to community, for example activities with children at risk)	.		9				Family anxiety and stress	.		8
							Person-centered and needs-based assessments (appointments and care plan are person-centered)	.		9
							Home maintenance/support with chores (shopping, housework, etc.)	.		10
P rank	Care aspects list			U rank	Care aspects list	.	P rank	Outcomes list		U rank	Outcomes list
1	Care coordinator (a professional that bridges different systems and teams focused on patient and family needs)			1	Care coordinator (a professional that bridges different systems and teams focused on patient and family needs)	.	1	Access to expert HD team		1	Access to expert HD team
2	HD hub/one-stop shop multidisciplinary care (key experts that link with other professionals, including named social worker)			2	HD hub/one-stop shop multidisciplinary care (key experts that link with other professionals, including named social worker)	.	2	Access to care		2	Access to care
3	Mental health teams accepting HD referrals, with a clear contact to the expert team/care coordinator. Mental health teams with an HD pin member within			3	Appointments that are person-centered and needs-based	.	3	Knowing who to contact		3	Knowing who to contact
4	National Institute for Health and Care Excellence (NICE) HD guidelines: professional guidance			4	Mental health teams accepting HD referrals, with a clear contact to the expert team/care coordinator. Mental health teams with an HD pin member within	.	4	Single point of contact		4	Single point of contact
5	Carer appointments to review carers’ needs			5	Social workers integrated in the HD team	.	5	Response time		5	Carer’ Stress and fatigue
6	Appointments that are person-centered and needs-based			6	Community resources (identification and signposting to relevant resources)	.	6	Mental well-being		6	Quality of life
7	Care settings fitting people’s needs: home-based care, day-care and long-term care for adults with complex neuro needs			7	Social worker with a family-centered approach (cares for the family across the lifespan)	.	7	Crisis episodes		7	Financial support, assistance with funding requests
8	Regular appointments and follow-ups			8	24-hour line available for people to reach an HD expert	.	8	Access to a neurologist		8	Family anxiety and stress
9	Social workers integrated in the HD team			9	Community engagement/social activities connected to the HD community (professionals close to community, for example activities with children at risk)	.	9	Community/social engagement		9	Person-centered and needs-based assessments (appointments and care plan are person-centered)
10	Carers training			10	Carer appointments to review carers’ needs	.	10	Carers’ needs-based assessment (including social & financial needs) and follow-up		10	Home maintenance/support with chores (shopping, housework, etc.)
